# Supplementary material for: Integrating Molecular Analysis and the Pharmacology Network to Discover the Antioxidative Effects of Zanthoxylum piperitum Fruits
Source: Plants (Basel). 2026 Jan 4;15(1):148. doi: 10.3390/plants15010148 (PMC12787408; doi:10.3390/plants15010148)
Supplement: Supplementary file 1 [file plants-15-00148-s001.zip]

Archive with 1 entries (1 files):
- plants-3975968-supplementary.pdf
